# Supplementary material for: Homologous basic helix–loop–helix transcription factors induce distinct deformations of torsionally-stressed DNA: a potential transcription regulation mechanism
Source: QRB Discov. 2022 Jun 10;3:e4. doi: 10.1017/qrd.2022.5 (PMC10392670; doi:10.1017/qrd.2022.5)
Supplement: Supplementary file 1 [file S2633289222000059sup001.zip]

Archive with 7 entries (7 files):
- S2633289222000059sup001.pdf
- S2633289222000059sup002.pdf
- S2633289222000059sup003.pdf
- S2633289222000059sup004.pdf
- S2633289222000059sup005.pdf
- S2633289222000059sup006.pdf
- S2633289222000059sup007.pdf
